# Supplementary material for: Phylogenetic Analysis, Morphological Characteristics, and Cellular Tropism of Vaccine-Like Recombinant Strains of Lumpy Skin Disease Virus in China
Source: Transbound Emerg Dis. 2025 Dec 2;2025:2900359. doi: 10.1155/tbed/2900359 (PMC12688635; doi:10.1155/tbed/2900359)
Supplement: Supporting Information 1 — Table S1: Reference sequence information in this study. Table S2: Recombination detection results. Table S3: Primers used in this study. [file 2900359.f1.xlsx]

## Sheet: Table S1
Table S1 Reference sequence information in this study
Number	GenBank ID	Country	Year	Clade	Continent	Note
1	PQ682461.1	China	2020	R4	Aisa	Isolated in this study
2	PQ682462.1	China	2020	R4	Aisa	Isolated in this study
3	OM105589.1	China	2019	R4	Aisa
4	OM984485.1	China	2019	R4	Aisa
5	OM984486.1	China	2019	R4	Aisa
6	OP508345.1	China	2019	R4	Aisa
7	OM373209.1	China	2020	R4	Aisa
8	OM803092.1	China	2020	R4	Aisa
9	OP985536.1	China	2020	R4	Aisa
10	OM803091.1	China	2020	R4	Aisa
11	MW355944.1	China	2020	R4	Aisa
12	ON616408.1	China	2020	R4	Aisa
13	OP752701.1	China	2021	R4	Aisa
14	OP922506.1	China	2021	R4	Aisa
15	OP654649.1	China	2021	R4	Aisa
16	OQ555660.1	China	2022	R4	Aisa
17	OR567412.1	China	2022	R4	Aisa
18	OR567413.1	China	2022	R4	Aisa
19	PP894832.1	China	2023	R4	Aisa
20	OR797612.1	China	2023	1.2b	Aisa
21	MW732649.1	HongKong	2020	R4	Aisa
22	OL752713.2	Taiwan	2020	R4	Aisa
23	ON738361.1	Bangladesh	2019	1.2a	Aisa
24	PP756497.1	Bangladesh	2021	1.2a	Aisa	Vaccine
25	OP688129.1	Bangladesh	2021	1.2a	Aisa
26	OP688128.1	Bangladesh	2021	1.2a	Aisa
27	PP746705.1	Bangladesh	2021	1.2a	Aisa
28	PQ005629.1	Bangladesh	2024	1.2a	Aisa
29	PP979138.1	Bangladesh	2021	1.2b	Aisa
30	PP053747.1	Bangladesh	2023	1.2b	Aisa
31	OP297402.1	India	2019	1.2a	Aisa
32	OR393174.1	India	2019	1.2a	Aisa
33	MW883897.1	India	2019	1.2a	Aisa
34	OK422493.1	India	2019	1.2a	Aisa
35	OK422492.1	India	2019	1.2a	Aisa
36	OK422494.1	India	2019	1.2a	Aisa
37	OR863389.1	India	2020	1.2a	Aisa
38	ON400507.1	India	2020	1.2a	Aisa
39	OR602866.1	India	2020	1.2a	Aisa
40	OR393175.1	India	2021	1.2a	Aisa
41	OR393176.1	India	2022	1.2a	Aisa
42	OR393169.1	India	2022	1.2a	Aisa
43	OR393170.1	India	2022	1.2a	Aisa
44	OR393171.1	India	2022	1.2a	Aisa
45	OQ427097.1	India	2022	1.2a	Aisa
46	OQ606832.1	India	2022	1.2b	Aisa
47	OR393177.1	India	2022	1.2b	Aisa
48	OR393173.1	India	2022	1.2b	Aisa
49	OR393178.1	India	2022	1.2b	Aisa
50	OQ588787.1	India	2022	1.2b	Aisa
51	OR393172.1	India	2022	1.2b	Aisa
52	OR393167.1	India	2022	1.2b	Aisa
53	OR393168.1	India	2022	1.2b	Aisa
54	OR520147.1	India	2023	1.2b	Aisa
55	OR232413.1	Indonesia	2022	R4	Aisa
56	OR232414.1	Indonesia	2022	R4	Aisa
57	PQ037207.1	Indonesia	2022	R4	Aisa
58	KX894508.1	Israel	2012	1.2b	Aisa
59	PP145891.1	Malaysia	2021	R4	Aisa
60	PP145892.1	Malaysia	2021	R4	Aisa
61	OR347834.1	Thailand	2021	R4	Aisa
62	OQ349695.1	Thailand	2021	R4	Aisa
63	OM033705.1	Thailand	2021	R4	Aisa
64	OQ267778.1	Thailand	2021	R4	Aisa
65	OQ200493.1	Thailand	2021	R4	Aisa
66	OQ253251.1	Thailand	2021	R4	Aisa
67	OQ253254.1	Thailand	2021	R4	Aisa
68	OQ253255.1	Thailand	2021	R4	Aisa
69	OQ253256.1	Thailand	2021	R4	Aisa
70	OQ253252.1	Thailand	2021	R4	Aisa
71	ON152411.1	Thailand	2021	R4	Aisa
72	OR347836.1	Thailand	2022	R4	Aisa
73	OR347837.1	Thailand	2022	R4	Aisa
74	OR735987.1	Thailand	2022	R4	Aisa
75	OR347835.1	Thailand	2022	R4	Aisa
76	OQ511520.1	Thailand	2022	R4	Aisa
77	OQ267777.1	Thailand	2022	R4	Aisa
78	OQ253253.1	Thailand	2022	R4	Aisa
79	OQ253250.1	Thailand	2022	R4	Aisa
80	MZ577073.1	Viet Nam	2020	R4	Aisa
81	MZ577076.1	Viet Nam	2020	R4	Aisa
82	MZ577075.1	Viet Nam	2020	R4	Aisa
83	MZ577074.1	Viet Nam	2020	R4	Aisa
84	MN642592.1	Kazakhstan	2016	1.2b	Aisa/Europe
85	MT130502.2	Kazakhstan	2018	1.2b	Aisa/Europe	Vaccine
86	ON010590.1	Kazakhstan	2019	1.2b	Aisa/Europe
87	ON005067.1	Kazakhstan	2020	1.2b	Aisa/Europe
88	MT992618.1	Kazakhstan	2018	R2	Aisa/Europe
89	MN995838.1	Turkey	2014	1.2b	Aisa/Europe
90	OR134833.1	Albania	2016	1.2b	Europe
91	OR134834.1	Albania	2016	1.2b	Europe
92	OR134835.1	Albania	2016	1.2b	Europe
93	OR134836.1	Albania	2016	1.2b	Europe
94	OR134832.1	Albania	2017	1.2b	Europe
95	OR134837.1	Albania	2017	1.2b	Europe
96	MT643825.1	Bulgaria	2016	1.2b	Europe
97	MG972412.1	Croatia	2016	1.1	Europe
98	KY829023.3	Greece	2015	1.2b	Europe
99	OR134840.1	Greece	2016	1.2b	Europe
100	OR134839.1	Greece	2016	1.2b	Europe
101	OR134841.1	Greece	2016	1.2b	Europe
102	OR134842.1	Greece	2016	1.2b	Europe
103	OR134838.1	Greece	2017	1.2b	Europe
104	OR134843.1	North Macedonia	2016	1.2b	Europe
105	OR134844.1	North Macedonia	2016	1.2b	Europe
106	MH893760.2	Russia	2015	1.2b	Europe
107	MW699032.1	Russia	2015	1.2b	Europe
108	MH646674.1	Russia	2017	R1	Europe
109	OL542833.1	Russia	2019	R5	Europe
110	OM530217.1	Russia	2019	R1	Europe
111	OR194148.1	Russia	2018	R6	Europe
112	MT134042.1	Russia	2019	R3	Europe
113	OM793602.1	Russia	2020	R4	Europe
114	OM793603.1	Russia	2020	R4	Europe
115	OR134848.1	Serbia	2016	1.1	Europe
116	KY702007.1	Serbia	2016	1.2b	Europe
117	OR134845.1	Serbia	2016	1.2b	Europe
118	OR134846.1	Serbia	2016	1.2b	Europe
119	OR134849.1	Serbia	2016	1.2b	Europe
120	OR134847.1	Serbia	2016	1.2b	Europe
121	AF325528.1	Kenya	1958	1.2a	Africa
122	NC003027.1	Kenya	1958	1.2a	Africa
123	KX683219.1	Kenya	1974	1.2a	Africa	Vaccine
124	MN072619.1	Kenya		1.2a	Africa
125	PP065788.1	Lesotho	2022	1.2b	Africa
126	PP065789.1	Lesotho	2022	1.2b	Africa
127	MW631933.1	Morocco	2017	1.2a	Africa
128	MT007950.1	Namibia	2016	1.2b	Africa
129	MT007951.1	Namibia	2016	1.2b	Africa
130	OK318001.1	Nigeria	2018	1.2b	Africa
131	MW656252.1	South Africa	1954	1.1	Africa
132	OM793608.1	South Africa	1957	1.1	Africa
133	OM793605.1	South Africa	1958	1.1	Africa
134	OM793606.1	South Africa	1958	1.1	Africa
135	MW435866.1	South Africa	1959	1.1	Africa
136	AF409138.1	South Africa	1959	1.1	Africa	Vaccine
137	OM793607.1	South Africa	1959	1.1	Africa
138	OM793604.1	South Africa	1977	1.1	Africa
139	OM793609.1	South Africa	1988	1.1	Africa	Vaccine
140	MN636839.1	South Africa	1991	1.1	Africa
141	MN636838.1	South Africa	1993	1.1	Africa
142	MN636840.1	South Africa	1993	1.1	Africa
143	MN636841.1	South Africa	1993	1.1	Africa
144	MN636842.1	South Africa	1993	1.1	Africa
145	MN636843.1	South Africa	1997	1.1	Africa
146	KX764643.1	South Africa	1999	1.1	Africa	Vaccine
147	MK441838.1	South Africa	2011	1.1	Africa	Vaccine
148	KX764644.1	South Africa		1.1	Africa	Vaccine
149	KX764645.1	South Africa		1.1	Africa	Vaccine
150	HB977629.1			1.1
151	AF409137.1	South Africa	1999	1.2b	Africa
152	MW656253.1	South Africa	2018	1.2b	Africa
153	OR239060.1	United Arab Emirates	2017	SPPV	Asian
154	MW167070.1	India	2013	SPPV	Asian
155	KT438551.1	China	2013	SPPV	Asian
156	KT438550.1	China	2013	SPPV	Asian
157	MT137384.1	India	2000	SPPV	Asian	Vaccine
158	MN072630.1	Saudi Arabia		SPPV	Asian
159	MN072628.1	Nigeria	1977	SPPV	Asian
160	MG000156.1	India	1981	SPPV	Asian
161	MN072626.1	Iraq		SPPV	Asian	Vaccine
162	MN072627.1	Saudi Arabia		SPPV	Asian	Vaccine
163	ON961656.1	Russia	2019	SPPV	Aisa/Europe
164	ON961657.1	Russia	2019	SPPV	Aisa/Europe
165	OQ434235.1	Russia	2018	SPPV	Aisa/Europe
166	OQ434238.1	Russia	2019	SPPV	Aisa/Europe
167	OQ434239.1	Russia	2019	SPPV	Aisa/Europe
168	OQ434237.1	Russia	2020	SPPV	Aisa/Europe
169	OQ434236.1	Russia	2020	SPPV	Aisa/Europe
170	AY077834.1	Kazakhstan	2000	SPPV	Aisa/Europe
171	ON961655.1	Russia	2018	SPPV	Aisa/Europe
172	PQ014465.1	Kazakhstan	2023	SPPV	Aisa/Europe
173	NC004002.1	Turkey	2000	SPPV	Aisa/Europe
174	AY077832.1	Turkey	2000	SPPV	Aisa/Europe
175	MN072629.1	Turkey	1983	SPPV	Aisa/Europe	Vaccine
176	AY077833.1	Kazakhstan	1983	SPPV	Aisa/Europe
177	MN072631.1	Turkey		SPPV	Aisa/Europe	Vaccine
178	MW167071.1	Egypt	2018	SPPV	Asian/Africa
179	MW020571.1			SPPV
180	KX576657.1	Iran	1965	GTPV	Asian	Vaccine
181	MH381810.1	China	2018	GTPV	Asian	Vaccine
182	MW020570.1			GTPV
183	MN072625.1	Yemen	1983	GTPV	Asian
184	MN072623.1	Oman	1984	GTPV	Asian
185	MN072620.1	India	1983	GTPV	Asian
186	MN072621.1	Vietnam	2001	GTPV	Asian
187	MN072624.1	Sudan	1983	GTPV	Africa
188	KC951854.1	China	2014	GTPV	Asian
189	MN072622.1	Turkey		GTPV	Aisa/Europe
190	AY077836.1	Kazakhstan	2000	GTPV	Aisa/Europe	Vaccine
191	AY077835.1	Kazakhstan	2000	GTPV	Aisa/Europe
192	NC004003.1	Kazakhstan	2000	GTPV	Aisa/Europe

## Sheet: Table S2
Table S2 Recombination detection results
Event Number		Recombination relationship				Detection Methods
		Recombinant Sequence(s)	Minor Parental Sequence(s)	Major Parental Sequence(s)		RDP	GENECONV	Bootscan	Maxchi	Chimaera	SiSscan	PhylPro	LARD	3Seq
1		MT992618.1 Kazachstan R2	OP297402 India 1.2a	OL542833.1 Russia R5		8.99e-85	7.37e-82	NS	2.29e-33	1.11e-22	8.83e-15	NS	NS	1.97e-13
1			OR797612.1 China Tibet 1.2b
1			KY829023.3 Greece 1.2b
1			MN642592 Kazakhstan 1.2b
1			MN995838.1 Turkey 1.2b
1			KX894508.1 Israel 1.2b
1			AF409137.1 South Africa 1.2b
1			MH893760.2 Russia 1.2b
1			MN072619.1 Kenya 1.2a
1			NC003027.1 Kenya 1.2a
1			KX683219.1 Kenya 1.2a
1			OP688129.1 Bangladesh 1.2a
2		^OR194148.1 Russia R6	OM793603.1 Russia R4	Unknown (KX764644.1 South Africa 1.1)		1.98e-81	1.26e-74	1.54e-64	1.58e-30	4.78e-24	1.05e-33	NS	NS	1.97e-13
2			ON152411.1 Thailand R4	Unknown(KX764643.1 South Afirca 1.1)
2			China NMG01 R4	Unknown(MG972412.1 Croatia 1.1)
2			China AH01 R4	Unknown(KX764645.1 South Africa 1.1)
2			OQ555660.1 China HLJ R4	Unknown(AF409138.1 South Africa 1.1)
2			OM803092.1China GX R4	Unknown(MN636841.1 South Africa 1.1)
2			MZ577074 Viet Nam R4	Unknown(MN636839.1 South Africa 1.1)
2			OR567413.1China JL R4
2			OM033705.1 Thailand R4
2			OP922506.1 China FJ R4
2			PP894832.1 China SX R4
2			OM984485.1 China XJ R4
2			MW355944.1 China GD R4
2			OP654649.1China SiC R4
2			MW732649.1 Hongkong R4
3		^OP654649.1China SiC R4	MH381810 China GTPV	MN636841.1 South Africa 1.1		6.78e-80	2.21e-38	NS	2.44e-27	4.68e-26	7.96e-19	NS	NS	1.97e-12
3		OM793603.1 Russia R4	AY077836.1 Kazakhstan GTPV	MH646674.1 Russia R1
3		ON152411.1 Thailand R4	KX576657.1 Gorgan GTPV	OM530217.1 Russia R1
3		China NMG01 R4		KX764643.1 South Afirca 1.1
3		China AH01 R4		KX764644.1 South Africa 1.1
3		OQ555660.1 China HLJ R4		MG972412.1 Croatia 1.1
3		OM803092.1China GX R4		KX764645.1 South Africa 1.1
3		MZ577074 Viet Nam R4		AF409138.1 South Africa 1.1
3		OR567413.1China JL R4		MN636839.1 South Africa 1.1
3		OM033705.1 Thailand R4
3		OP922506.1 China FJ R4
3		PP894832.1 China SX R4
3		OM984485.1 China XJ R4
3		MW355944.1 China GD R4
3		MW732649.1 Hongkong R4
4		^MN636841.1 South Africa 1.1	Unknown (MN072631.1 Turkey SPPV)	MT134042 Russia R3		6.45e-76	1.23e-12	NS	2.05e-24	5.98e-23	1.86e-20	NS	NS	1.97e-13
4		OM793603.1 Russia R4	Unknown(AY077834.1 Kazakhstan SPPV)
4		ON152411.1 Thailand R4	Unknown(MT137384.1 India SPPV)
4		China NMG01 R4	Unknown(MN072627.1 Saudi Arabia SPPV)
4		China AH01 R4
4		OQ555660.1 China HLJ R4
4		OM803092.1China GX R4
4		MZ577074 Viet Nam R4
4		OR567413.1China JL R4
4		OM033705.1 Thailand R4
4		OP922506.1 China FJ R4
4		PP894832.1 China SX R4
4		OM984485.1 China XJ R4
4		MW355944.1 China GD R4
4		OP654649.1China SiC R4
4		MW732649.1 Hongkong R4
4		OR194148.1 Russia R6
4		MH646674.1 Russia R1
4		OM530217.1 Russia R1
4		KX764643.1 South Afirca 1.1
4		KX764644.1 South Africa 1.1
4		MG972412.1 Croatia 1.1
4		KX764645.1 South Africa 1.1
4		AF409138.1 South Africa 1.1
4		MN636839.1 South Africa 1.1
4		OL542833.1 Russia R5
5		OR194148.1 Russia R6	OP297402 India 1.2a	MT134042 Russia R3		4.89e-58	1.23e-67	1.7e-42	6.4e-19	3.01e-17	3e-27	NS	NS	1.97e-13
5			OR797612.1 China Tibet 1.2b	MH646674.1 Russia R1
5			KY829023.3 Greece 1.2b	OM530217.1 Russia R1
5			MN642592 Kazakhstan 1.2b	KX764643.1 South Afirca 1.1
5			MN995838.1 Turkey 1.2b	KX764644.1 South Africa 1.1
5			KX894508.1 Israel 1.2b	MG972412.1 Croatia 1.1
5			AF409137.1 South Africa 1.2b	KX764645.1 South Africa 1.1
5			MH893760.2 Russia 1.2b	AF409138.1 South Africa 1.1
5			MN072619.1 Kenya 1.2a	MN636841.1 South Africa 1.1
5			NC003027.1 Kenya 1.2a	MN636839.1 South Africa 1.1
5			KX683219.1 Kenya 1.2a
5			OP688129.1 Bangladesh 1.2a
6		MT134042 Russia R3	OP297402 India 1.2a	KX764644.1 South Africa 1.1		4.2e-52	2.49e-51	NS	2.28e-31	1.94e-31	1.88e-20	NS	NS	3.93e-13
6			OR797612.1 China Tibet 1.2b	MT992618.1 Kazachstan R2
6			KY829023.3 Greece 1.2b	OR194148.1 Russia R6
6			MN642592 Kazakhstan 1.2b	KX764643.1 South Afirca 1.1
6			MN995838.1 Turkey 1.2b	MG972412.1 Croatia 1.1
6			KX894508.1 Israel 1.2b	KX764645.1 South Africa 1.1
6			AF409137.1 South Africa 1.2b	AF409138.1 South Africa 1.1
6			MH893760.2 Russia 1.2b	MN636841.1 South Africa 1.1
6			MN072619.1 Kenya 1.2a	MN636839.1 South Africa 1.1
6			NC003027.1 Kenya 1.2a
6			KX683219.1 Kenya 1.2a
6			OP688129.1 Bangladesh 1.2a
7		^MT992618.1 Kazachstan R2	OP297402 India 1.2a	OL542833.1 Russia R5		1.8e-42	5.99e-44	3.61e-32	4.96e-18	3.66e-18	2.17e-13	NS	NS	NS
7			OR797612.1 China Tibet 1.2b	OM793603.1 Russia R4
7			KY829023.3 Greece 1.2b	ON152411.1 Thailand R4
7			MN642592 Kazakhstan 1.2b	China NMG01 R4
7			MN995838.1 Turkey 1.2b	China AH01 R4
7			KX894508.1 Israel 1.2b	OQ555660.1 China HLJ R4
7			AF409137.1 South Africa 1.2b	OM803092.1China GX R4
7			MH893760.2 Russia 1.2b	MZ577074 Viet Nam R4
7			MN072619.1 Kenya 1.2a	OR567413.1China JL R4
7			NC003027.1 Kenya 1.2a	OM033705.1 Thailand R4
7			KX683219.1 Kenya 1.2a	OP922506.1 China FJ R4
7			OP688129.1 Bangladesh 1.2a	PP894832.1 China SX R4
7				OM984485.1 China XJ R4
7				MW355944.1 China GD R4
7				OP654649.1China SiC R4
7				MW732649.1 Hongkong R4
7				MH646674.1 Russia R1
7				OM530217.1 Russia R1
7				KX764643.1 South Afirca 1.1
7				KX764644.1 South Africa 1.1
7				MG972412.1 Croatia 1.1
7				KX764645.1 South Africa 1.1
7				AF409138.1 South Africa 1.1
7				MN636841.1 South Africa 1.1
7				MN636839.1 South Africa 1.1
8		^OM530217.1 Russia R1	Unknown (OR194148.1 Russia R6)	MN636841.1 South Africa 1.1		1.69e-36	2.1e-34	NS	6.84e-18	1.93e-18	2.41e-15	NS	NS	1.97e-13
8		MH646674.1 Russia R1		KX764643.1 South Afirca 1.1
8				KX764644.1 South Africa 1.1
8				MG972412.1 Croatia 1.1
8				KX764645.1 South Africa 1.1
8				AF409138.1 South Africa 1.1
8				MN636839.1 South Africa 1.1
9		^KX764645.1 South Africa 1.1	Unknown (OP297402 India 1.2a)	OM793603.1 Russia R4		1.92e-32	1.56e-32	NS	4.97e-13	4.91e-13	1.63e-08	NS	NS	3.93e-13
9		KX764643.1 South Afirca 1.1	Unknown(OR797612.1 China Tibet 1.2b)	OQ555660.1 China HLJ R4
9		KX764644.1 South Africa 1.1	Unknown(KY829023.3 Greece 1.2b)	MW355944.1 China GD R4
9		MG972412.1 Croatia 1.1	Unknown(MN642592 Kazakhstan 1.2b)	OP654649.1China SiC R4
9		AF409138.1 South Africa 1.1	Unknown(MN995838.1 Turkey 1.2b)	MW732649.1 Hongkong R4
9		MN636841.1 South Africa 1.1	Unknown(KX894508.1 Israel 1.2b)
9		MN636839.1 South Africa 1.1	Unknown(AF409137.1 South Africa 1.2b)
9			Unknown(MH893760.2 Russia 1.2b)
9			Unknown(MN072619.1 Kenya 1.2a)
9			Unknown(NC003027.1 Kenya 1.2a)
9			Unknown(KX683219.1 Kenya 1.2a)
9			Unknown(OP688129.1 Bangladesh 1.2a)
10		OM530217.1 Russia R1	OP297402 India 1.2a	MT134042 Russia R3		8e-29	2.46e-28	NS	4.77e-11	4.61e-11	2.84e-11	NS	NS	1.97e-13
10		MH646674.1 Russia R1	OR797612.1 China Tibet 1.2b	OM793603.1 Russia R4
10			KY829023.3 Greece 1.2b	ON152411.1 Thailand R4
10			MN642592 Kazakhstan 1.2b	China NMG01 R4
10			MN995838.1 Turkey 1.2b	China AH01 R4
10			KX894508.1 Israel 1.2b	OQ555660.1 China HLJ R4
10			AF409137.1 South Africa 1.2b	OM803092.1China GX R4
10			MH893760.2 Russia 1.2b	MZ577074 Viet Nam R4
10			MN072619.1 Kenya 1.2a	OR567413.1China JL R4
10			NC003027.1 Kenya 1.2a	OM033705.1 Thailand R4
10			KX683219.1 Kenya 1.2a	OP922506.1 China FJ R4
10			OP688129.1 Bangladesh 1.2a	PP894832.1 China SX R4
10			MH381810 China GTPV	OM984485.1 China XJ R4
10			AY077836.1 Kazakhstan GTPV	MW355944.1 China GD R4
10			KX576657.1 Gorgan GTPV	OP654649.1China SiC R4
10				MW732649.1 Hongkong R4
10				KX764644.1 South Africa 1.1
10				MN636841.1 South Africa 1.1
10				MN636839.1 South Africa 1.1
10				OL542833.1 Russia R5
11		^OR797612.1 China Tibet 1.2b	MN072627.1 Saudi Arabia SPPV	OL542833.1 Russia R5		9.4e-28	NS	1.14e-05	3.29e-09	6.32e-10	7.88e-07	NS	NS	1.77e-12
11		KY829023.3 Greece 1.2b	AY077834.1 Kazakhstan SPPV	OM793603.1 Russia R4
11		MN642592 Kazakhstan 1.2b	MN072631.1 Turkey SPPV	ON152411.1 Thailand R4
11		MN995838.1 Turkey 1.2b	MT137384.1 India SPPV	China NMG01 R4
11		KX894508.1 Israel 1.2b		China AH01 R4
11		AF409137.1 South Africa 1.2b		OQ555660.1 China HLJ R4
11		MH893760.2 Russia 1.2b		OM803092.1China GX R4
11		MN072619.1 Kenya 1.2a		MZ577074 Viet Nam R4
11		NC003027.1 Kenya 1.2a		OR567413.1China JL R4
11		KX683219.1 Kenya 1.2a		OM033705.1 Thailand R4
11		OP297402 India 1.2a		OP922506.1 China FJ R4
11		OP688129.1 Bangladesh 1.2a		PP894832.1 China SX R4
11				OM984485.1 China XJ R4
11				MW355944.1 China GD R4
11				OP654649.1China SiC R4
11				MW732649.1 Hongkong R4
11				KX764643.1 South Afirca 1.1
11				KX764644.1 South Africa 1.1
11				MG972412.1 Croatia 1.1
11				KX764645.1 South Africa 1.1
11				AF409138.1 South Africa 1.1
11				MN636841.1 South Africa 1.1
11				MN636839.1 South Africa 1.1
11				MT134042 Russia R3
12		OR194148.1 Russia R6	KX764644.1 South Africa 1.1	Unknown (MT134042 Russia R3)		1.04e-26	4.54e-25	NS	1.9e-18	3.87e-15	2.04e-19	NS	NS	1.97e-13
12			KX764643.1 South Afirca 1.1
12			MG972412.1 Croatia 1.1
12			KX764645.1 South Africa 1.1
12			AF409138.1 South Africa 1.1
12			MN636841.1 South Africa 1.1
12			MN636839.1 South Africa 1.1
13		^OL542833.1 Russia R5	Unknown (OM793603.1 Russia R4)	KX764644.1 South Africa 1.1		5.15e-25	1.87e-21	2.77e-13	5.12e-14	6.51e-12	7.47e-25	NS	NS	1.97e-13
13		OR797612.1 China Tibet 1.2b	Unknown(ON152411.1 Thailand R4)	KX764643.1 South Afirca 1.1
13		KY829023.3 Greece 1.2b	Unknown(China NMG01 R4)	MG972412.1 Croatia 1.1
13		MN642592 Kazakhstan 1.2b	Unknown(China AH01 R4)	KX764645.1 South Africa 1.1
13		MN995838.1 Turkey 1.2b	Unknown(OQ555660.1 China HLJ R4)	AF409138.1 South Africa 1.1
13		KX894508.1 Israel 1.2b	Unknown(OM803092.1China GX R4)	MN636841.1 South Africa 1.1
13		AF409137.1 South Africa 1.2b	Unknown(MZ577074 Viet Nam R4)	MN636839.1 South Africa 1.1
13		MH893760.2 Russia 1.2b	Unknown(OR567413.1China JL R4)
13		MN072619.1 Kenya 1.2a	Unknown(OM033705.1 Thailand R4)
13		NC003027.1 Kenya 1.2a	Unknown(OP922506.1 China FJ R4)
13		KX683219.1 Kenya 1.2a	Unknown(PP894832.1 China SX R4)
13		OP297402 India 1.2a	Unknown(OM984485.1 China XJ R4)
13		OP688129.1 Bangladesh 1.2a	Unknown(MW355944.1 China GD R4)
13			Unknown(OP654649.1China SiC R4)
13			Unknown(MW732649.1 Hongkong R4)
14		^MW732649.1 Hongkong R4	OR797612.1 China Tibet 1.2b	OM793603.1 Russia R4		4.7e-22	2.25e-18	1.59e-08	0.011996	0.000266	1.1e-08	NS	NS	NS
14		MH646674.1 Russia R1	KY829023.3 Greece 1.2b	MW355944.1 China GD R4
14			MN642592 Kazakhstan 1.2b
14			MN995838.1 Turkey 1.2b
14			KX894508.1 Israel 1.2b
14			AF409137.1 South Africa 1.2b
14			MH893760.2 Russia 1.2b
14			MN072619.1 Kenya 1.2a
14			NC003027.1 Kenya 1.2a
14			KX683219.1 Kenya 1.2a
14			OP297402 India 1.2a
14			OP688129.1 Bangladesh 1.2a
15		^MW732649.1 Hongkong R4	OP297402 India 1.2a	MT134042 Russia R3		2.84e-20	1.36e-20	2.54e-19	3.87e-13	1.9e-08	2.31e-09	NS	NS	NS
15		OM793603.1 Russia R4	OR797612.1 China Tibet 1.2b	MH646674.1 Russia R1
15		ON152411.1 Thailand R4	KY829023.3 Greece 1.2b	OM530217.1 Russia R1
15		China NMG01 R4	MN642592 Kazakhstan 1.2b	KX764644.1 South Africa 1.1
15		China AH01 R4	MN995838.1 Turkey 1.2b	AF409138.1 South Africa 1.1
15		OQ555660.1 China HLJ R4	KX894508.1 Israel 1.2b	MN636841.1 South Africa 1.1
15		OM803092.1China GX R4	AF409137.1 South Africa 1.2b	MN636839.1 South Africa 1.1
15		MZ577074 Viet Nam R4	MH893760.2 Russia 1.2b
15		OR567413.1China JL R4	MN072619.1 Kenya 1.2a
15		OM033705.1 Thailand R4	NC003027.1 Kenya 1.2a
15		OP922506.1 China FJ R4	KX683219.1 Kenya 1.2a
15		PP894832.1 China SX R4	OP688129.1 Bangladesh 1.2a
15		OM984485.1 China XJ R4
15		MW355944.1 China GD R4
15		OP654649.1China SiC R4
16		^MT992618.1 Kazachstan R2	OQ555660.1 China HLJ R4	KX764644.1 South Africa 1.1		2.36e-20	5.9e-19	4.39e-16	1.43e-09	1.06e-07	3.05e-09	NS	NS	2.02e-08
16		OR797612.1 China Tibet 1.2b	OM793603.1 Russia R4	KX764643.1 South Afirca 1.1
16		KY829023.3 Greece 1.2b	ON152411.1 Thailand R4	MG972412.1 Croatia 1.1
16		MN642592 Kazakhstan 1.2b	China NMG01 R4	KX764645.1 South Africa 1.1
16		MN995838.1 Turkey 1.2b	China AH01 R4	AF409138.1 South Africa 1.1
16		KX894508.1 Israel 1.2b	OM803092.1China GX R4	MN636841.1 South Africa 1.1
16		AF409137.1 South Africa 1.2b	MZ577074 Viet Nam R4	MN636839.1 South Africa 1.1
16		MH893760.2 Russia 1.2b	OR567413.1China JL R4
16		MN072619.1 Kenya 1.2a	OM033705.1 Thailand R4
16		NC003027.1 Kenya 1.2a	OP922506.1 China FJ R4
16		KX683219.1 Kenya 1.2a	PP894832.1 China SX R4
16		OP297402 India 1.2a	OM984485.1 China XJ R4
16		OP688129.1 Bangladesh 1.2a	MW355944.1 China GD R4
16			OP654649.1China SiC R4
16			MW732649.1 Hongkong R4
16			OL542833.1 Russia R5
17		MT134042 Russia R3	OP297402 India 1.2a	OM530217.1 Russia R1		3.62e-16	1.54e-18	NS	1.21e-06	3.94e-09	1.77e-05	NS	NS	3.93e-13
17			OR797612.1 China Tibet 1.2b	MH646674.1 Russia R1
17			KY829023.3 Greece 1.2b
17			MN642592 Kazakhstan 1.2b
17			MN995838.1 Turkey 1.2b
17			KX894508.1 Israel 1.2b
17			AF409137.1 South Africa 1.2b
17			MH893760.2 Russia 1.2b
17			MN072619.1 Kenya 1.2a
17			NC003027.1 Kenya 1.2a
17			KX683219.1 Kenya 1.2a
17			OP688129.1 Bangladesh 1.2a
18		^MT992618.1 Kazachstan R2	KX764644.1 South Africa 1.1	Unknown (MW732649.1 Hongkong R4)		1e-17	9.38e-16	0.00034	1.16e-11	3.49e-09	5.8e-08	NS	NS	1.97e-13
18			KX764643.1 South Afirca 1.1	Unknown(OM793603.1 Russia R4)
18			MG972412.1 Croatia 1.1	Unknown(ON152411.1 Thailand R4)
18			KX764645.1 South Africa 1.1	Unknown(China NMG01 R4)
18			AF409138.1 South Africa 1.1	Unknown(China AH01 R4)
18			MN636841.1 South Africa 1.1	Unknown(OQ555660.1 China HLJ R4)
18			MN636839.1 South Africa 1.1	Unknown(OM803092.1China GX R4)
18				Unknown(MZ577074 Viet Nam R4)
18				Unknown(OR567413.1China JL R4)
18				Unknown(OM033705.1 Thailand R4)
18				Unknown(OP922506.1 China FJ R4)
18				Unknown(PP894832.1 China SX R4)
18				Unknown(OM984485.1 China XJ R4)
18				Unknown(MW355944.1 China GD R4)
18				Unknown(OP654649.1China SiC R4)
19		OL542833.1 Russia R5	OP297402 India 1.2a	MW732649.1 Hongkong R4		1.9e-17	1.54e-13	6.26e-13	4.82e-10	4.46e-09	3.47e-08	NS	NS	1.13e-09
19			OR797612.1 China Tibet 1.2b	OM793603.1 Russia R4
19			KY829023.3 Greece 1.2b	ON152411.1 Thailand R4
19			MN642592 Kazakhstan 1.2b	China NMG01 R4
19			MN995838.1 Turkey 1.2b	China AH01 R4
19			KX894508.1 Israel 1.2b	OQ555660.1 China HLJ R4
19			AF409137.1 South Africa 1.2b	OM803092.1China GX R4
19			MH893760.2 Russia 1.2b	MZ577074 Viet Nam R4
19			MN072619.1 Kenya 1.2a	OR567413.1China JL R4
19			NC003027.1 Kenya 1.2a	OM033705.1 Thailand R4
19			KX683219.1 Kenya 1.2a	OP922506.1 China FJ R4
19			OP688129.1 Bangladesh 1.2a	PP894832.1 China SX R4
19				OM984485.1 China XJ R4
19				MW355944.1 China GD R4
19				OP654649.1China SiC R4
20		^OR194148.1 Russia R6	OP297402 India 1.2a	OM530217.1 Russia R1		2.4e-14	2e-16	2.73e-13	1.18e-09	8.89e-08	5.25e-06	NS	NS	3.22e-07
20			OR797612.1 China Tibet 1.2b	MH646674.1 Russia R1
20			KY829023.3 Greece 1.2b
20			MN642592 Kazakhstan 1.2b
20			MN995838.1 Turkey 1.2b
20			KX894508.1 Israel 1.2b
20			AF409137.1 South Africa 1.2b
20			MH893760.2 Russia 1.2b
20			MN072619.1 Kenya 1.2a
20			NC003027.1 Kenya 1.2a
20			KX683219.1 Kenya 1.2a
20			OP688129.1 Bangladesh 1.2a
21		OR194148.1 Russia R6	OP297402 India 1.2a	MN636841.1 South Africa 1.1		7.3e-13	2.11e-14	1.13e-08	1.37e-11	1.33e-11	1.02e-12	NS	NS	NS
21		MT992618.1 Kazachstan R2	OR797612.1 China Tibet 1.2b	MH646674.1 Russia R1
21			KY829023.3 Greece 1.2b	OM530217.1 Russia R1
21			MN642592 Kazakhstan 1.2b	KX764643.1 South Afirca 1.1
21			MN995838.1 Turkey 1.2b	KX764644.1 South Africa 1.1
21			KX894508.1 Israel 1.2b	MG972412.1 Croatia 1.1
21			AF409137.1 South Africa 1.2b	KX764645.1 South Africa 1.1
21			MH893760.2 Russia 1.2b	AF409138.1 South Africa 1.1
21			MN072619.1 Kenya 1.2a	MN636839.1 South Africa 1.1
21			NC003027.1 Kenya 1.2a
21			KX683219.1 Kenya 1.2a
21			OP688129.1 Bangladesh 1.2a
22		OR194148.1 Russia R6	OP297402 India 1.2a	KX764644.1 South Africa 1.1		1.32e-14	1.92e-12	8.78e-09	0.000489	1.36e-08	1.51e-08	NS	NS	1.1e-11
22			OR797612.1 China Tibet 1.2b	MH646674.1 Russia R1
22			KY829023.3 Greece 1.2b	OM530217.1 Russia R1
22			MN642592 Kazakhstan 1.2b	KX764643.1 South Afirca 1.1
22			MN995838.1 Turkey 1.2b	MG972412.1 Croatia 1.1
22			KX894508.1 Israel 1.2b	KX764645.1 South Africa 1.1
22			AF409137.1 South Africa 1.2b	AF409138.1 South Africa 1.1
22			MH893760.2 Russia 1.2b	MN636841.1 South Africa 1.1
22			MN072619.1 Kenya 1.2a	MN636839.1 South Africa 1.1
22			NC003027.1 Kenya 1.2a	MT134042 Russia R3
22			KX683219.1 Kenya 1.2a
22			OP688129.1 Bangladesh 1.2a
23		MT134042 Russia R3	Unknown (MW732649.1 Hongkong R4)	KX764644.1 South Africa 1.1		2.62e-14	2.66e-10	NS	3.56e-09	2.01e-06	1.55e-06	NS	NS	NS
23			Unknown(OM793603.1 Russia R4)	KX764643.1 South Afirca 1.1
23			Unknown(ON152411.1 Thailand R4)	MG972412.1 Croatia 1.1
23			Unknown(China NMG01 R4)	KX764645.1 South Africa 1.1
23			Unknown(China AH01 R4)	AF409138.1 South Africa 1.1
23			Unknown(OQ555660.1 China HLJ R4)	MN636841.1 South Africa 1.1
23			Unknown(OM803092.1China GX R4)	MN636839.1 South Africa 1.1
23			Unknown(MZ577074 Viet Nam R4)
23			Unknown(OR567413.1China JL R4)
23			Unknown(OM033705.1 Thailand R4)
23			Unknown(OP922506.1 China FJ R4)
23			Unknown(PP894832.1 China SX R4)
23			Unknown(OM984485.1 China XJ R4)
23			Unknown(MW355944.1 China GD R4)
23			Unknown(OP654649.1China SiC R4)
24		^OM530217.1 Russia R1	Unknown (OP297402 India 1.2a)	OM793603.1 Russia R4		5.24e-14	4.95e-11	5.76e-07	3.12e-12	2.63e-09	0.000956	NS	NS	2.42e-09
24		OR194148.1 Russia R6	Unknown(OR797612.1 China Tibet 1.2b)	ON152411.1 Thailand R4
24		MH646674.1 Russia R1	Unknown(KY829023.3 Greece 1.2b)	China NMG01 R4
24			Unknown(MN642592 Kazakhstan 1.2b)	China AH01 R4
24			Unknown(MN995838.1 Turkey 1.2b)	OQ555660.1 China HLJ R4
24			Unknown(KX894508.1 Israel 1.2b)	OM803092.1China GX R4
24			Unknown(AF409137.1 South Africa 1.2b)	MZ577074 Viet Nam R4
24			Unknown(MH893760.2 Russia 1.2b)	OR567413.1China JL R4
24			Unknown(MN072619.1 Kenya 1.2a)	OM033705.1 Thailand R4
24			Unknown(NC003027.1 Kenya 1.2a)	OP922506.1 China FJ R4
24			Unknown(KX683219.1 Kenya 1.2a)	PP894832.1 China SX R4
24			Unknown(OP688129.1 Bangladesh 1.2a)	OM984485.1 China XJ R4
24				MW355944.1 China GD R4
24				OP654649.1China SiC R4
24				MW732649.1 Hongkong R4
25		MT134042 Russia R3	MH893760.2 Russia 1.2b	OL542833.1 Russia R5		6.08e-14	4.68e-09	4.07e-07	3.83e-07	2.76e-07	0.00346	NS	NS	1.46e-08
25			OR797612.1 China Tibet 1.2b
25			KY829023.3 Greece 1.2b
25			MN642592 Kazakhstan 1.2b
25			MN995838.1 Turkey 1.2b
25			KX894508.1 Israel 1.2b
25			AF409137.1 South Africa 1.2b
25			MN072619.1 Kenya 1.2a
25			NC003027.1 Kenya 1.2a
25			KX683219.1 Kenya 1.2a
25			OP297402 India 1.2a
25			OP688129.1 Bangladesh 1.2a
26		MT134042 Russia R3	OP297402 India 1.2a	MW732649.1 Hongkong R4		1.84e-13	1.95e-09	0.000731	2.09e-08	8.88e-09	1.89e-06	NS	NS	4.66e-08
26			OR797612.1 China Tibet 1.2b	OM793603.1 Russia R4
26			KY829023.3 Greece 1.2b	ON152411.1 Thailand R4
26			MN642592 Kazakhstan 1.2b	China NMG01 R4
26			MN995838.1 Turkey 1.2b	China AH01 R4
26			KX894508.1 Israel 1.2b	OQ555660.1 China HLJ R4
26			AF409137.1 South Africa 1.2b	OM803092.1China GX R4
26			MH893760.2 Russia 1.2b	MZ577074 Viet Nam R4
26			MN072619.1 Kenya 1.2a	OR567413.1China JL R4
26			NC003027.1 Kenya 1.2a	OM033705.1 Thailand R4
26			KX683219.1 Kenya 1.2a	OP922506.1 China FJ R4
26			OP688129.1 Bangladesh 1.2a	PP894832.1 China SX R4
26				OM984485.1 China XJ R4
26				MW355944.1 China GD R4
26				OP654649.1China SiC R4
27		^MW355944.1 China GD R4	OP297402 India 1.2a	KX764644.1 South Africa 1.1		1.84e-13	1.3e-18	1.85e-13	1.19e-09	1.19e-09	2.32e-05	NS	NS	1.73e-08
27		OM793603.1 Russia R4	OR797612.1 China Tibet 1.2b	KX764643.1 South Afirca 1.1
27		ON152411.1 Thailand R4	KY829023.3 Greece 1.2b	MG972412.1 Croatia 1.1
27		China NMG01 R4	MN642592 Kazakhstan 1.2b	KX764645.1 South Africa 1.1
27		China AH01 R4	MN995838.1 Turkey 1.2b	AF409138.1 South Africa 1.1
27		OQ555660.1 China HLJ R4	KX894508.1 Israel 1.2b	MN636841.1 South Africa 1.1
27		OM803092.1China GX R4	AF409137.1 South Africa 1.2b	MN636839.1 South Africa 1.1
27		MZ577074 Viet Nam R4	MH893760.2 Russia 1.2b
27		OR567413.1China JL R4	MN072619.1 Kenya 1.2a
27		OM033705.1 Thailand R4	NC003027.1 Kenya 1.2a
27		OP922506.1 China FJ R4	KX683219.1 Kenya 1.2a
27		PP894832.1 China SX R4	OP688129.1 Bangladesh 1.2a
27		OM984485.1 China XJ R4
27		OP654649.1China SiC R4
27		MW732649.1 Hongkong R4
28		MH381810 China GTPV	MN072627.1 Saudi Arabia SPPV	OL542833.1 Russia R5		3.2e-12	5.71e-07	8.28e-08	2.2e-05	2.09e-05	0.000284	NS	NS	1.06e-06
28		AY077836.1 Kazakhstan GTPV	AY077834.1 Kazakhstan SPPV	OM793603.1 Russia R4
28		KX576657.1 Gorgan GTPV	MN072631.1 Turkey SPPV	ON152411.1 Thailand R4
28			MT137384.1 India SPPV	China NMG01 R4
28				China AH01 R4
28				OQ555660.1 China HLJ R4
28				OM803092.1China GX R4
28				MZ577074 Viet Nam R4
28				OR567413.1China JL R4
28				OM033705.1 Thailand R4
28				OP922506.1 China FJ R4
28				PP894832.1 China SX R4
28				OM984485.1 China XJ R4
28				MW355944.1 China GD R4
28				OP654649.1China SiC R4
28				MW732649.1 Hongkong R4
28				KX764643.1 South Afirca 1.1
28				KX764644.1 South Africa 1.1
28				MG972412.1 Croatia 1.1
28				KX764645.1 South Africa 1.1
28				AF409138.1 South Africa 1.1
28				MN636841.1 South Africa 1.1
28				MN636839.1 South Africa 1.1
28				MT134042 Russia R3
29		MH646674.1 Russia R1	OP297402 India 1.2a	OM793603.1 Russia R4		5.38e-12	3.32e-11	NS	9.45e-05	0.00434	3.46e-05	NS	NS	NS
29		OM530217.1 Russia R1	OR797612.1 China Tibet 1.2b	ON152411.1 Thailand R4
29			KY829023.3 Greece 1.2b	China NMG01 R4
29			MN642592 Kazakhstan 1.2b	China AH01 R4
29			MN995838.1 Turkey 1.2b	OQ555660.1 China HLJ R4
29			KX894508.1 Israel 1.2b	OM803092.1China GX R4
29			AF409137.1 South Africa 1.2b	MZ577074 Viet Nam R4
29			MH893760.2 Russia 1.2b	OR567413.1China JL R4
29			MN072619.1 Kenya 1.2a	OM033705.1 Thailand R4
29			NC003027.1 Kenya 1.2a	OP922506.1 China FJ R4
29			KX683219.1 Kenya 1.2a	PP894832.1 China SX R4
29			OP688129.1 Bangladesh 1.2a	OM984485.1 China XJ R4
29				MW355944.1 China GD R4
29				OP654649.1China SiC R4
29				MW732649.1 Hongkong R4
29				OR194148.1 Russia R6
29				KX764643.1 South Afirca 1.1
29				KX764644.1 South Africa 1.1
29				MG972412.1 Croatia 1.1
29				KX764645.1 South Africa 1.1
29				AF409138.1 South Africa 1.1
29				MN636841.1 South Africa 1.1
29				MN636839.1 South Africa 1.1
30		MH646674.1 Russia R1	OP297402 India 1.2a	KX764644.1 South Africa 1.1		6.13e-13	3.32e-10	NS	5.05e-08	5.03e-08	2.67e-05	NS	NS	7.86e-13
30		OM530217.1 Russia R1	OR797612.1 China Tibet 1.2b	KX764643.1 South Afirca 1.1
30			KY829023.3 Greece 1.2b	MG972412.1 Croatia 1.1
30			MN642592 Kazakhstan 1.2b	KX764645.1 South Africa 1.1
30			MN995838.1 Turkey 1.2b	AF409138.1 South Africa 1.1
30			KX894508.1 Israel 1.2b	MN636841.1 South Africa 1.1
30			AF409137.1 South Africa 1.2b	MN636839.1 South Africa 1.1
30			MH893760.2 Russia 1.2b	OL542833.1 Russia R5
30			MN072619.1 Kenya 1.2a
30			NC003027.1 Kenya 1.2a
30			KX683219.1 Kenya 1.2a
30			OP688129.1 Bangladesh 1.2a
31		^MT992618.1 Kazachstan R2	KX764644.1 South Africa 1.1	Unknown (OM530217.1 Russia R1)		1.58e-11	7.64e-11	NS	2.44e-05	1.95e-05	9.12e-06	NS	NS	3.33e-06
31			KX764643.1 South Afirca 1.1	Unknown(MH646674.1 Russia R1)
31			MG972412.1 Croatia 1.1
31			KX764645.1 South Africa 1.1
31			AF409138.1 South Africa 1.1
31			MN636841.1 South Africa 1.1
31			MN636839.1 South Africa 1.1
32		MT134042 Russia R3	OP297402 India 1.2a	OL542833.1 Russia R5		6.38e-11	2.4e-10	NS	4.1e-05	5.2e-05	0.00032	NS	NS	NS
32			OR797612.1 China Tibet 1.2b	MH646674.1 Russia R1
32			KY829023.3 Greece 1.2b	OM530217.1 Russia R1
32			MN642592 Kazakhstan 1.2b	KX764643.1 South Afirca 1.1
32			MN995838.1 Turkey 1.2b	KX764644.1 South Africa 1.1
32			KX894508.1 Israel 1.2b	MG972412.1 Croatia 1.1
32			AF409137.1 South Africa 1.2b	KX764645.1 South Africa 1.1
32			MH893760.2 Russia 1.2b	AF409138.1 South Africa 1.1
32			MN072619.1 Kenya 1.2a	MN636841.1 South Africa 1.1
32			NC003027.1 Kenya 1.2a	MN636839.1 South Africa 1.1
32			KX683219.1 Kenya 1.2a
32			OP688129.1 Bangladesh 1.2a
33		MT134042 Russia R3	OP297402 India 1.2a	OL542833.1 Russia R5		3.47e-12	1.04e-11	0.000125	7.52e-05	4.98e-05	0.000137	NS	NS	NS
33			OR797612.1 China Tibet 1.2b	KX764643.1 South Afirca 1.1
33			KY829023.3 Greece 1.2b	KX764644.1 South Africa 1.1
33			MN642592 Kazakhstan 1.2b	MG972412.1 Croatia 1.1
33			MN995838.1 Turkey 1.2b	KX764645.1 South Africa 1.1
33			KX894508.1 Israel 1.2b	AF409138.1 South Africa 1.1
33			AF409137.1 South Africa 1.2b	MN636841.1 South Africa 1.1
33			MH893760.2 Russia 1.2b	MN636839.1 South Africa 1.1
33			MN072619.1 Kenya 1.2a
33			NC003027.1 Kenya 1.2a
33			KX683219.1 Kenya 1.2a
33			OP688129.1 Bangladesh 1.2a
34		^MT992618.1 Kazachstan R2	Unknown (MH893760.2 Russia 1.2b)	MT134042 Russia R3		7.3e-11	1.16e-13	NS	4.25e-06	8.01e-06	1.05e-07	NS	NS	8.22e-05
34			Unknown(OR797612.1 China Tibet 1.2b)
34			Unknown(KY829023.3 Greece 1.2b)
34			Unknown(MN642592 Kazakhstan 1.2b)
34			Unknown(MN995838.1 Turkey 1.2b)
34			Unknown(KX894508.1 Israel 1.2b)
34			Unknown(AF409137.1 South Africa 1.2b)
34			Unknown(MN072619.1 Kenya 1.2a)
34			Unknown(NC003027.1 Kenya 1.2a)
34			Unknown(KX683219.1 Kenya 1.2a)
34			Unknown(OP297402 India 1.2a)
34			Unknown(OP688129.1 Bangladesh 1.2a)
35		MT134042 Russia R3	MH893760.2 Russia 1.2b	KX764644.1 South Africa 1.1		7.2e-11	7.12e-08	NS	3.01e-05	2.9e-05	NS	NS	NS	4.97e-07
35			OR797612.1 China Tibet 1.2b	KX764643.1 South Afirca 1.1
35			KY829023.3 Greece 1.2b	MG972412.1 Croatia 1.1
35			MN642592 Kazakhstan 1.2b	KX764645.1 South Africa 1.1
35			MN995838.1 Turkey 1.2b	AF409138.1 South Africa 1.1
35			KX894508.1 Israel 1.2b	MN636841.1 South Africa 1.1
35			AF409137.1 South Africa 1.2b	MN636839.1 South Africa 1.1
35			MN072619.1 Kenya 1.2a
35			NC003027.1 Kenya 1.2a
35			KX683219.1 Kenya 1.2a
35			OP297402 India 1.2a
35			OP688129.1 Bangladesh 1.2a
36		^OR194148.1 Russia R6	OM793603.1 Russia R4	Unknown (MW732649.1 Hongkong R4)		NS	7.54e-11	6.26934e-07	0.0429	0.0415	0.0027	NS	NS	NS
36		MH646674.1 Russia R1	ON152411.1 Thailand R4
36		OM530217.1 Russia R1	China NMG01 R4
36		OL542833.1 Russia R5	China AH01 R4
36		OR797612.1 China Tibet 1.2b	OQ555660.1 China HLJ R4
36		KY829023.3 Greece 1.2b	OM803092.1China GX R4
36		MN642592 Kazakhstan 1.2b	MZ577074 Viet Nam R4
36		MN995838.1 Turkey 1.2b	OR567413.1China JL R4
36		KX894508.1 Israel 1.2b	OM033705.1 Thailand R4
36		AF409137.1 South Africa 1.2b	OP922506.1 China FJ R4
36		MH893760.2 Russia 1.2b	PP894832.1 China SX R4
36			OM984485.1 China XJ R4
36			MW355944.1 China GD R4
36			OP654649.1China SiC R4
37		^MW732649.1 Hongkong R4	Unknown (OR194148.1 Russia R6)	OQ555660.1 China HLJ R4		NS	1.55e-12	3.8e-10	0.00195	0.00193	NS	NS	NS	7.53e-08
37			Unknown(MT992618.1 Kazachstan R2)	OM793603.1 Russia R4
37				ON152411.1 Thailand R4
37				China NMG01 R4
37				China AH01 R4
37				OM803092.1China GX R4
37				MZ577074 Viet Nam R4
37				OR567413.1China JL R4
37				OM033705.1 Thailand R4
37				OP922506.1 China FJ R4
37				PP894832.1 China SX R4
37				OM984485.1 China XJ R4
37				MW355944.1 China GD R4
37				OP654649.1China SiC R4
38		OL542833.1 Russia R5	OP297402 India 1.2a	MH646674.1 Russia R1		8.33e-11	7.22e-08	NS	3.33e-08	NS	4.21e-05	NS	NS	NS
38			OR797612.1 China Tibet 1.2b	OM530217.1 Russia R1
38			KY829023.3 Greece 1.2b	KX764644.1 South Africa 1.1
38			MN642592 Kazakhstan 1.2b	MN636841.1 South Africa 1.1
38			MN995838.1 Turkey 1.2b	MN636839.1 South Africa 1.1
38			KX894508.1 Israel 1.2b
38			AF409137.1 South Africa 1.2b
38			MH893760.2 Russia 1.2b
38			MN072619.1 Kenya 1.2a
38			NC003027.1 Kenya 1.2a
38			KX683219.1 Kenya 1.2a
38			OP688129.1 Bangladesh 1.2a
39		^OL542833.1 Russia R5	OP297402 India 1.2a	MN636841.1 South Africa 1.1		1.13e-11	2.11e-07	0.000381	1.05e-05	1.05e-05	7.27e-10	NS	NS	4.75e-08
39			OR797612.1 China Tibet 1.2b	KX764644.1 South Africa 1.1
39			KY829023.3 Greece 1.2b	MN636839.1 South Africa 1.1
39			MN642592 Kazakhstan 1.2b
39			MN995838.1 Turkey 1.2b
39			KX894508.1 Israel 1.2b
39			AF409137.1 South Africa 1.2b
39			MH893760.2 Russia 1.2b
39			MN072619.1 Kenya 1.2a
39			NC003027.1 Kenya 1.2a
39			KX683219.1 Kenya 1.2a
39			OP688129.1 Bangladesh 1.2a
40		OL542833.1 Russia R5	OM793603.1 Russia R4	KX764644.1 South Africa 1.1		1.04e-10	5.52e-12	NS	7.59e-07	2.47e-05	3.66e-08	NS	NS	6.08e-05
40			ON152411.1 Thailand R4	KX764643.1 South Afirca 1.1
40			China NMG01 R4	MG972412.1 Croatia 1.1
40			China AH01 R4	KX764645.1 South Africa 1.1
40			OQ555660.1 China HLJ R4	AF409138.1 South Africa 1.1
40			OM803092.1China GX R4	MN636841.1 South Africa 1.1
40			MZ577074 Viet Nam R4	MN636839.1 South Africa 1.1
40			OR567413.1China JL R4
40			OM033705.1 Thailand R4
40			OP922506.1 China FJ R4
40			PP894832.1 China SX R4
40			OM984485.1 China XJ R4
40			MW355944.1 China GD R4
40			OP654649.1China SiC R4
40			MW732649.1 Hongkong R4
41		^OR194148.1 Russia R6	KX764644.1 South Africa 1.1	Unknown (OQ555660.1 China HLJ R4)		3e-11	3.23e-08	NS	1.76e-07	3.94e-07	3.21e-09	NS	NS	NS
41			KX764643.1 South Afirca 1.1	Unknown(OM793603.1 Russia R4)
41			MG972412.1 Croatia 1.1	Unknown(ON152411.1 Thailand R4)
41			KX764645.1 South Africa 1.1	Unknown(China NMG01 R4)
41			AF409138.1 South Africa 1.1	Unknown(China AH01 R4)
41			MN636841.1 South Africa 1.1	Unknown(OM803092.1China GX R4)
41			MN636839.1 South Africa 1.1	Unknown(MZ577074 Viet Nam R4)
41				Unknown(OR567413.1China JL R4)
41				Unknown(OM033705.1 Thailand R4)
41				Unknown(OP922506.1 China FJ R4)
41				Unknown(PP894832.1 China SX R4)
41				Unknown(OM984485.1 China XJ R4)
41				Unknown(MW355944.1 China GD R4)
41				Unknown(OP654649.1China SiC R4)
41				Unknown(MW732649.1 Hongkong R4)
42		^MT134042 Russia R3	OP297402 India 1.2a	MN636841.1 South Africa 1.1		2.31e-10	9.76e-09	3.05e-07	5.76e-05	0.000243	0.0306	NS	NS	4.57e-07
42			OR797612.1 China Tibet 1.2b	MH646674.1 Russia R1
42			KY829023.3 Greece 1.2b	OM530217.1 Russia R1
42			MN642592 Kazakhstan 1.2b	KX764643.1 South Afirca 1.1
42			MN995838.1 Turkey 1.2b	KX764644.1 South Africa 1.1
42			KX894508.1 Israel 1.2b	MG972412.1 Croatia 1.1
42			AF409137.1 South Africa 1.2b	KX764645.1 South Africa 1.1
42			MH893760.2 Russia 1.2b	AF409138.1 South Africa 1.1
42			MN072619.1 Kenya 1.2a	MN636839.1 South Africa 1.1
42			NC003027.1 Kenya 1.2a	OL542833.1 Russia R5
42			KX683219.1 Kenya 1.2a
42			OP688129.1 Bangladesh 1.2a
43		OM530217.1 Russia R1	OP297402 India 1.2a	MN636841.1 South Africa 1.1		6.91e-10	1.79e-08	1.09e-05	5.67e-05	5.57e-05	NS	NS	NS	2.58e-06
43		MH646674.1 Russia R1	OR797612.1 China Tibet 1.2b	KX764644.1 South Africa 1.1
43			KY829023.3 Greece 1.2b	MN636839.1 South Africa 1.1
43			MN642592 Kazakhstan 1.2b
43			MN995838.1 Turkey 1.2b
43			KX894508.1 Israel 1.2b
43			AF409137.1 South Africa 1.2b
43			MH893760.2 Russia 1.2b
43			MN072619.1 Kenya 1.2a
43			NC003027.1 Kenya 1.2a
43			KX683219.1 Kenya 1.2a
43			OP688129.1 Bangladesh 1.2a
44		^KX764643.1 South Afirca 1.1	OM793603.1 Russia R4	OP297402 India 1.2a		9.5e-21	1.55e-19	8.66e-08	6.3e-06	NS	NS	NS	NS	1.39e-07
44		ON152411.1 Thailand R4	OR797612.1 China Tibet 1.2b	OM793603.1 Russia R4
44		China NMG01 R4	KY829023.3 Greece 1.2b
44		China AH01 R4	MN642592 Kazakhstan 1.2b
44		OQ555660.1 China HLJ R4	MN995838.1 Turkey 1.2b
44		OM803092.1China GX R4	KX894508.1 Israel 1.2b
44		MZ577074 Viet Nam R4	AF409137.1 South Africa 1.2b
44		OR567413.1China JL R4	MH893760.2 Russia 1.2b
44		OM033705.1 Thailand R4	MN072619.1 Kenya 1.2a
44		OP922506.1 China FJ R4	NC003027.1 Kenya 1.2a
44		PP894832.1 China SX R4	KX683219.1 Kenya 1.2a
44		OM984485.1 China XJ R4	OP297402 India 1.2a
44		MW355944.1 China GD R4	OP688129.1 Bangladesh 1.2a
44		OP654649.1China SiC R4
44		OM530217.1 Russia R1
44		KX764644.1 South Africa 1.1
44		MG972412.1 Croatia 1.1
44		KX764645.1 South Africa 1.1
44		AF409138.1 South Africa 1.1
44		MN636841.1 South Africa 1.1
44		MN636839.1 South Africa 1.1
44		OL542833.1 Russia R5
45		^MT992618.1 Kazachstan R2	Unknown (OP297402 India 1.2a)	OM793603.1 Russia R4		1.25e-07	1.55e-09	4.9e-06	1.82e-05	1.23e-05	4.92e-06	NS	NS	NS
45			Unknown(OR797612.1 China Tibet 1.2b)	ON152411.1 Thailand R4
45			Unknown(KY829023.3 Greece 1.2b)	China NMG01 R4
45			Unknown(MN642592 Kazakhstan 1.2b)	China AH01 R4
45			Unknown(MN995838.1 Turkey 1.2b)	OQ555660.1 China HLJ R4
45			Unknown(KX894508.1 Israel 1.2b)	OM803092.1China GX R4
45			Unknown(AF409137.1 South Africa 1.2b)	MZ577074 Viet Nam R4
45			Unknown(MH893760.2 Russia 1.2b)	OR567413.1China JL R4
45			Unknown(MN072619.1 Kenya 1.2a)	OM033705.1 Thailand R4
45			Unknown(NC003027.1 Kenya 1.2a)	OP922506.1 China FJ R4
45			Unknown(KX683219.1 Kenya 1.2a)	PP894832.1 China SX R4
45			Unknown(OP688129.1 Bangladesh 1.2a)	OM984485.1 China XJ R4
45				MW355944.1 China GD R4
45				OP654649.1China SiC R4
45				MW732649.1 Hongkong R4
46		^OP654649.1China SiC R4	OP297402 India 1.2a	KX764644.1 South Africa 1.1		3.12e-09	5.56e-08	6.48e-07	8.35e-08	8.24e-08	0.00468	NS	NS	1.14e-05
46		OM793603.1 Russia R4	OR797612.1 China Tibet 1.2b	MH646674.1 Russia R1
46		ON152411.1 Thailand R4	KY829023.3 Greece 1.2b	OM530217.1 Russia R1
46		China NMG01 R4	MN642592 Kazakhstan 1.2b	KX764643.1 South Afirca 1.1
46		China AH01 R4	MN995838.1 Turkey 1.2b	MG972412.1 Croatia 1.1
46		OQ555660.1 China HLJ R4	KX894508.1 Israel 1.2b	KX764645.1 South Africa 1.1
46		OM803092.1China GX R4	AF409137.1 South Africa 1.2b	AF409138.1 South Africa 1.1
46		MZ577074 Viet Nam R4	MH893760.2 Russia 1.2b	MN636841.1 South Africa 1.1
46		OR567413.1China JL R4	MN072619.1 Kenya 1.2a	MN636839.1 South Africa 1.1
46		OM033705.1 Thailand R4	NC003027.1 Kenya 1.2a
46		OP922506.1 China FJ R4	KX683219.1 Kenya 1.2a
46		PP894832.1 China SX R4	OP688129.1 Bangladesh 1.2a
46		OM984485.1 China XJ R4
46		MW355944.1 China GD R4
46		MW732649.1 Hongkong R4
47		OP654649.1China SiC R4	OP297402 India 1.2a	KX764644.1 South Africa 1.1		6.46e-09	4.86e-09	6.24e-08	0.00574	0.00567	1.34e-05	NS	NS	6.82e-06
47		OM793603.1 Russia R4	OR797612.1 China Tibet 1.2b	KX764643.1 South Afirca 1.1
47		ON152411.1 Thailand R4	KY829023.3 Greece 1.2b	MG972412.1 Croatia 1.1
47		China NMG01 R4	MN642592 Kazakhstan 1.2b	KX764645.1 South Africa 1.1
47		China AH01 R4	MN995838.1 Turkey 1.2b	AF409138.1 South Africa 1.1
47		OQ555660.1 China HLJ R4	KX894508.1 Israel 1.2b	MN636841.1 South Africa 1.1
47		OM803092.1China GX R4	AF409137.1 South Africa 1.2b	MN636839.1 South Africa 1.1
47		MZ577074 Viet Nam R4	MH893760.2 Russia 1.2b
47		OR567413.1China JL R4	MN072619.1 Kenya 1.2a
47		OM033705.1 Thailand R4	NC003027.1 Kenya 1.2a
47		OP922506.1 China FJ R4	KX683219.1 Kenya 1.2a
47		PP894832.1 China SX R4	OP688129.1 Bangladesh 1.2a
47		OM984485.1 China XJ R4
47		MW355944.1 China GD R4
47		MW732649.1 Hongkong R4
48		MT992618.1 Kazachstan R2	OP297402 India 1.2a	MN636841.1 South Africa 1.1		1.49e-08	4e-06	0.0037	NS	NS	1.23e-07	NS	NS	NS
48			OR797612.1 China Tibet 1.2b	MH646674.1 Russia R1
48			KY829023.3 Greece 1.2b	OM530217.1 Russia R1
48			MN642592 Kazakhstan 1.2b	KX764644.1 South Africa 1.1
48			MN995838.1 Turkey 1.2b
48			KX894508.1 Israel 1.2b
48			AF409137.1 South Africa 1.2b
48			MH893760.2 Russia 1.2b
48			MN072619.1 Kenya 1.2a
48			NC003027.1 Kenya 1.2a
48			KX683219.1 Kenya 1.2a
48			OP688129.1 Bangladesh 1.2a
49		^MT992618.1 Kazachstan R2	KX764644.1 South Africa 1.1	Unknown (OR194148.1 Russia R6)		1.56e-08	8.5e-09	NS	0.000301	0.00379	0.000679	NS	NS	NS
49			OM793603.1 Russia R4
49			ON152411.1 Thailand R4
49			China NMG01 R4
49			China AH01 R4
49			OQ555660.1 China HLJ R4
49			OM803092.1China GX R4
49			MZ577074 Viet Nam R4
49			OR567413.1China JL R4
49			OM033705.1 Thailand R4
49			OP922506.1 China FJ R4
49			PP894832.1 China SX R4
49			OM984485.1 China XJ R4
49			MW355944.1 China GD R4
49			OP654649.1China SiC R4
49			MW732649.1 Hongkong R4
49			KX764643.1 South Afirca 1.1
49			MG972412.1 Croatia 1.1
49			KX764645.1 South Africa 1.1
49			AF409138.1 South Africa 1.1
49			MN636841.1 South Africa 1.1
49			MN636839.1 South Africa 1.1
49			OL542833.1 Russia R5
50		OP654649.1China SiC R4	OP297402 India 1.2a	MN636841.1 South Africa 1.1		1.63e-08	1.82e-07	NS	0.0132	NS	0.00897	NS	NS	1.38e-05
50		OM793603.1 Russia R4	OR797612.1 China Tibet 1.2b	MH646674.1 Russia R1
50		ON152411.1 Thailand R4	KY829023.3 Greece 1.2b	OM530217.1 Russia R1
50		China NMG01 R4	MN642592 Kazakhstan 1.2b	KX764644.1 South Africa 1.1
50		China AH01 R4	MN995838.1 Turkey 1.2b	MN636839.1 South Africa 1.1
50		OQ555660.1 China HLJ R4	KX894508.1 Israel 1.2b
50		OM803092.1China GX R4	AF409137.1 South Africa 1.2b
50		MZ577074 Viet Nam R4	MH893760.2 Russia 1.2b
50		OR567413.1China JL R4	MN072619.1 Kenya 1.2a
50		OM033705.1 Thailand R4	NC003027.1 Kenya 1.2a
50		OP922506.1 China FJ R4	KX683219.1 Kenya 1.2a
50		PP894832.1 China SX R4	OP688129.1 Bangladesh 1.2a
50		OM984485.1 China XJ R4
50		MW355944.1 China GD R4
50		MW732649.1 Hongkong R4
51		^OP654649.1China SiC R4	OP297402 India 1.2a	KX764644.1 South Africa 1.1		9.3e-09	2.22e-07	1.27e-06	4.44e-05	4.37e-05	0.0156	NS	NS	NS
51		OM793603.1 Russia R4	OR797612.1 China Tibet 1.2b	KX764643.1 South Afirca 1.1
51		ON152411.1 Thailand R4	KY829023.3 Greece 1.2b	MG972412.1 Croatia 1.1
51		China NMG01 R4	MN642592 Kazakhstan 1.2b	KX764645.1 South Africa 1.1
51		China AH01 R4	MN995838.1 Turkey 1.2b	AF409138.1 South Africa 1.1
51		OQ555660.1 China HLJ R4	KX894508.1 Israel 1.2b	MN636841.1 South Africa 1.1
51		OM803092.1China GX R4	AF409137.1 South Africa 1.2b	MN636839.1 South Africa 1.1
51		MZ577074 Viet Nam R4	MH893760.2 Russia 1.2b	MT134042 Russia R3
51		OR567413.1China JL R4	MN072619.1 Kenya 1.2a
51		OM033705.1 Thailand R4	NC003027.1 Kenya 1.2a
51		OP922506.1 China FJ R4	KX683219.1 Kenya 1.2a
51		PP894832.1 China SX R4	OP688129.1 Bangladesh 1.2a
51		OM984485.1 China XJ R4
51		MW355944.1 China GD R4
51		MW732649.1 Hongkong R4
52		OP654649.1China SiC R4	OP297402 India 1.2a	MN636841.1 South Africa 1.1		1.52e-08	1.73e-06	NS	5.89e-06	4.06e-06	0.00317	NS	NS	3.6e-06
52		OM793603.1 Russia R4	OR797612.1 China Tibet 1.2b	MH646674.1 Russia R1
52		ON152411.1 Thailand R4	KY829023.3 Greece 1.2b	OM530217.1 Russia R1
52		China NMG01 R4	MN642592 Kazakhstan 1.2b	KX764644.1 South Africa 1.1
52		China AH01 R4	MN995838.1 Turkey 1.2b	MN636839.1 South Africa 1.1
52		OQ555660.1 China HLJ R4	KX894508.1 Israel 1.2b	MT134042 Russia R3
52		OM803092.1China GX R4	AF409137.1 South Africa 1.2b
52		MZ577074 Viet Nam R4	MH893760.2 Russia 1.2b
52		OR567413.1China JL R4	MN072619.1 Kenya 1.2a
52		OM033705.1 Thailand R4	NC003027.1 Kenya 1.2a
52		OP922506.1 China FJ R4	KX683219.1 Kenya 1.2a
52		PP894832.1 China SX R4	OP688129.1 Bangladesh 1.2a
52		OM984485.1 China XJ R4
52		MW355944.1 China GD R4
52		MW732649.1 Hongkong R4
53		^MN072619.1 Kenya 1.2a	OQ555660.1 China HLJ R4	Unknown (MT134042 Russia R3)		2.79e-11	1.76e-10	NS	1.75e-05	1.05e-05	0.000221	NS	NS	3.54e-08
53		OR797612.1 China Tibet 1.2b	OM793603.1 Russia R4
53		KY829023.3 Greece 1.2b	ON152411.1 Thailand R4
53		MN642592 Kazakhstan 1.2b	China NMG01 R4
53		MN995838.1 Turkey 1.2b	China AH01 R4
53		KX894508.1 Israel 1.2b	OM803092.1China GX R4
53		AF409137.1 South Africa 1.2b	MZ577074 Viet Nam R4
53		MH893760.2 Russia 1.2b	OR567413.1China JL R4
53		NC003027.1 Kenya 1.2a	OM033705.1 Thailand R4
53		KX683219.1 Kenya 1.2a	OP922506.1 China FJ R4
53		OP297402 India 1.2a	PP894832.1 China SX R4
53		OP688129.1 Bangladesh 1.2a	OM984485.1 China XJ R4
53			MW355944.1 China GD R4
53			OP654649.1China SiC R4
53			MW732649.1 Hongkong R4
54		OP654649.1China SiC R4	MH893760.2 Russia 1.2b	MN636841.1 South Africa 1.1		1.63e-08	4.56e-07	3.39e-06	3.43e-06	3.33e-06	NS	NS	NS	NS
54		OM793603.1 Russia R4	OR797612.1 China Tibet 1.2b	MH646674.1 Russia R1
54		ON152411.1 Thailand R4	KY829023.3 Greece 1.2b	OM530217.1 Russia R1
54		China NMG01 R4	MN642592 Kazakhstan 1.2b	KX764643.1 South Afirca 1.1
54		China AH01 R4	MN995838.1 Turkey 1.2b	KX764644.1 South Africa 1.1
54		OQ555660.1 China HLJ R4	KX894508.1 Israel 1.2b	MG972412.1 Croatia 1.1
54		OM803092.1China GX R4	AF409137.1 South Africa 1.2b	KX764645.1 South Africa 1.1
54		MZ577074 Viet Nam R4	MN072619.1 Kenya 1.2a	AF409138.1 South Africa 1.1
54		OR567413.1China JL R4	NC003027.1 Kenya 1.2a	MN636839.1 South Africa 1.1
54		OM033705.1 Thailand R4	KX683219.1 Kenya 1.2a
54		OP922506.1 China FJ R4	OP297402 India 1.2a
54		PP894832.1 China SX R4	OP688129.1 Bangladesh 1.2a
54		OM984485.1 China XJ R4
54		MW355944.1 China GD R4
54		MW732649.1 Hongkong R4
55		^OP654649.1China SiC R4	OP297402 India 1.2a	KX764644.1 South Africa 1.1		5.3e-09	5.09e-05	0.00915	0.00185	0.00182	NS	NS	NS	1.23e-07
55		OM793603.1 Russia R4	OR797612.1 China Tibet 1.2b	KX764643.1 South Afirca 1.1
55		ON152411.1 Thailand R4	KY829023.3 Greece 1.2b	MG972412.1 Croatia 1.1
55		China NMG01 R4	MN642592 Kazakhstan 1.2b	KX764645.1 South Africa 1.1
55		China AH01 R4	MN995838.1 Turkey 1.2b	AF409138.1 South Africa 1.1
55		OQ555660.1 China HLJ R4	KX894508.1 Israel 1.2b	MN636841.1 South Africa 1.1
55		OM803092.1China GX R4	AF409137.1 South Africa 1.2b	MN636839.1 South Africa 1.1
55		MZ577074 Viet Nam R4	MH893760.2 Russia 1.2b
55		OR567413.1China JL R4	MN072619.1 Kenya 1.2a
55		OM033705.1 Thailand R4	NC003027.1 Kenya 1.2a
55		OP922506.1 China FJ R4	KX683219.1 Kenya 1.2a
55		PP894832.1 China SX R4	OP688129.1 Bangladesh 1.2a
55		OM984485.1 China XJ R4
55		MW355944.1 China GD R4
55		MW732649.1 Hongkong R4
56		^MZ577074 Viet Nam R4	OP297402 India 1.2a	OR194148.1 Russia R6		3.39e-08	3.27e-07	3.74e-05	NS	NS	NS	NS	NS	0.00218
56		OM793603.1 Russia R4	OR797612.1 China Tibet 1.2b	MT992618.1 Kazachstan R2
56		ON152411.1 Thailand R4	KY829023.3 Greece 1.2b	MH646674.1 Russia R1
56		China NMG01 R4	MN995838.1 Turkey 1.2b	OM530217.1 Russia R1
56		China AH01 R4	AF409137.1 South Africa 1.2b	KX764644.1 South Africa 1.1
56		OQ555660.1 China HLJ R4	MH893760.2 Russia 1.2b	MN636841.1 South Africa 1.1
56		OM803092.1China GX R4	MN072619.1 Kenya 1.2a	OL542833.1 Russia R5
56		OR567413.1China JL R4	NC003027.1 Kenya 1.2a
56		OM033705.1 Thailand R4	KX683219.1 Kenya 1.2a
56		OP922506.1 China FJ R4	OP688129.1 Bangladesh 1.2a
56		PP894832.1 China SX R4
56		OM984485.1 China XJ R4
56		MW355944.1 China GD R4
56		OP654649.1China SiC R4
56		MW732649.1 Hongkong R4
57		^MT992618.1 Kazachstan R2	KX764644.1 South Africa 1.1	Unknown (OQ555660.1 China HLJ R4)		1.3e-08	3.78e-08	NS	0.000347	0.00031	NS	NS	NS	3.08e-05
57		MH646674.1 Russia R1	KX764643.1 South Afirca 1.1	Unknown(OM793603.1 Russia R4)
57		OM530217.1 Russia R1	MG972412.1 Croatia 1.1	Unknown(ON152411.1 Thailand R4)
57			KX764645.1 South Africa 1.1	Unknown(China NMG01 R4)
57			AF409138.1 South Africa 1.1	Unknown(China AH01 R4)
57			MN636841.1 South Africa 1.1	Unknown(OM803092.1China GX R4)
57			MN636839.1 South Africa 1.1	Unknown(MZ577074 Viet Nam R4)
57				Unknown(OR567413.1China JL R4)
57				Unknown(OM033705.1 Thailand R4)
57				Unknown(OP922506.1 China FJ R4)
57				Unknown(PP894832.1 China SX R4)
57				Unknown(OM984485.1 China XJ R4)
57				Unknown(MW355944.1 China GD R4)
57				Unknown(OP654649.1China SiC R4)
57				Unknown(MW732649.1 Hongkong R4)
58		^OR194148.1 Russia R6	KX764644.1 South Africa 1.1	Unknown (OM793603.1 Russia R4)		4.6e-07	1.43e-05	NS	1.27e-05	0.000935	NS	NS	NS	6.99e-08
58			KX764643.1 South Afirca 1.1	Unknown(ON152411.1 Thailand R4)
58			MG972412.1 Croatia 1.1	Unknown(China NMG01 R4)
58			KX764645.1 South Africa 1.1	Unknown(China AH01 R4)
58			AF409138.1 South Africa 1.1	Unknown(OQ555660.1 China HLJ R4)
58			MN636841.1 South Africa 1.1	Unknown(OM803092.1China GX R4)
58			MN636839.1 South Africa 1.1	Unknown(MZ577074 Viet Nam R4)
58				Unknown(OR567413.1China JL R4)
58				Unknown(OM033705.1 Thailand R4)
58				Unknown(OP922506.1 China FJ R4)
58				Unknown(PP894832.1 China SX R4)
58				Unknown(OM984485.1 China XJ R4)
58				Unknown(MW355944.1 China GD R4)
58				Unknown(OP654649.1China SiC R4)
58				Unknown(MW732649.1 Hongkong R4)
59		MH646674.1 Russia R1	OP297402 India 1.2a	KX764644.1 South Africa 1.1		0.000278	1.23e-07	NS	NS	NS	7.21e-05	NS	NS	0.00275
59			NC003027.1 Kenya 1.2a	KX764645.1 South Africa 1.1
59			KX683219.1 Kenya 1.2a	MT134042 Russia R3
59			OP688129.1 Bangladesh 1.2a
60		^MW732649.1 Hongkong R4	OP297402 India 1.2a	OM530217.1 Russia R1		2.65e-07	2.42e-07	1.49e-05	NS	NS	NS	NS	NS	0.00624
60		OM793603.1 Russia R4	OR797612.1 China Tibet 1.2b	MH646674.1 Russia R1
60		ON152411.1 Thailand R4	KY829023.3 Greece 1.2b
60		China NMG01 R4	MN642592 Kazakhstan 1.2b
60		China AH01 R4	MN995838.1 Turkey 1.2b
60		OQ555660.1 China HLJ R4	KX894508.1 Israel 1.2b
60		OM803092.1China GX R4	AF409137.1 South Africa 1.2b
60		MZ577074 Viet Nam R4	MH893760.2 Russia 1.2b
60		OR567413.1China JL R4	MN072619.1 Kenya 1.2a
60		OM033705.1 Thailand R4	NC003027.1 Kenya 1.2a
60		OP922506.1 China FJ R4	KX683219.1 Kenya 1.2a
60		PP894832.1 China SX R4	OP688129.1 Bangladesh 1.2a
60		OM984485.1 China XJ R4
60		MW355944.1 China GD R4
60		OP654649.1China SiC R4
61		^KX764643.1 South Afirca 1.1	MH646674.1 Russia R1	OQ555660.1 China HLJ R4		2.04e-05	1.57e-05	NS	1.03e-06	1.52e-05	0.00447	NS	NS	1.8e-06
61		KX764644.1 South Africa 1.1	OM530217.1 Russia R1	OM793603.1 Russia R4
61		MG972412.1 Croatia 1.1		ON152411.1 Thailand R4
61		KX764645.1 South Africa 1.1		China NMG01 R4
61		AF409138.1 South Africa 1.1		China AH01 R4
61		MN636841.1 South Africa 1.1		OM803092.1China GX R4
61		MN636839.1 South Africa 1.1		MZ577074 Viet Nam R4
61				OR567413.1China JL R4
61				OM033705.1 Thailand R4
61				OP922506.1 China FJ R4
61				PP894832.1 China SX R4
61				OM984485.1 China XJ R4
61				MW355944.1 China GD R4
61				OP654649.1China SiC R4
61				MW732649.1 Hongkong R4
62		MT992618.1 Kazachstan R2	OP297402 India 1.2a	OM530217.1 Russia R1		9.56e-06	6.64e-05	NS	0.000535	0.000505	0.000787	NS	NS	NS
62			OR797612.1 China Tibet 1.2b	OM793603.1 Russia R4
62			KY829023.3 Greece 1.2b	OQ555660.1 China HLJ R4
62			MN642592 Kazakhstan 1.2b	OP654649.1China SiC R4
62			MN995838.1 Turkey 1.2b	MW732649.1 Hongkong R4
62			KX894508.1 Israel 1.2b	MH646674.1 Russia R1
62			AF409137.1 South Africa 1.2b	KX764644.1 South Africa 1.1
62			MH893760.2 Russia 1.2b	MN636841.1 South Africa 1.1
62			MN072619.1 Kenya 1.2a	OL542833.1 Russia R5
62			NC003027.1 Kenya 1.2a
62			KX683219.1 Kenya 1.2a
62			OP688129.1 Bangladesh 1.2a
63		MT992618.1 Kazachstan R2	Unknown (OP297402 India 1.2a)	OR194148.1 Russia R6		7.93e-06	2.21e-05	NS	0.00133	NS	0.00537	NS	NS	0.00672
63			Unknown(OR797612.1 China Tibet 1.2b)	OM793603.1 Russia R4
63			Unknown(KY829023.3 Greece 1.2b)	ON152411.1 Thailand R4
63			Unknown(MN642592 Kazakhstan 1.2b)	China NMG01 R4
63			Unknown(MN995838.1 Turkey 1.2b)	China AH01 R4
63			Unknown(KX894508.1 Israel 1.2b)	OQ555660.1 China HLJ R4
63			Unknown(AF409137.1 South Africa 1.2b)	OM803092.1China GX R4
63				MZ577074 Viet Nam R4
63				OR567413.1China JL R4
63				OM033705.1 Thailand R4
63				OP922506.1 China FJ R4
63				PP894832.1 China SX R4
63				OM984485.1 China XJ R4
63				MW355944.1 China GD R4
63				OP654649.1China SiC R4
63				MH646674.1 Russia R1
63				OM530217.1 Russia R1
63				MT134042 Russia R3
64		^MT992618.1 Kazachstan R2	OP297402 India 1.2a	OM793603.1 Russia R4		2.37e-05	1.05e-08	0.000304	0.0151	NS	0.000208	NS	NS	NS
64			OR797612.1 China Tibet 1.2b	ON152411.1 Thailand R4
64			KY829023.3 Greece 1.2b	China NMG01 R4
64			MN995838.1 Turkey 1.2b	China AH01 R4
64			AF409137.1 South Africa 1.2b	OQ555660.1 China HLJ R4
64			MH893760.2 Russia 1.2b	OM803092.1China GX R4
64			MN072619.1 Kenya 1.2a	MZ577074 Viet Nam R4
64			NC003027.1 Kenya 1.2a	OR567413.1China JL R4
64			KX683219.1 Kenya 1.2a	OM033705.1 Thailand R4
64			OP688129.1 Bangladesh 1.2a	OP922506.1 China FJ R4
64				PP894832.1 China SX R4
64				OM984485.1 China XJ R4
64				MW355944.1 China GD R4
64				OP654649.1China SiC R4
65		^MN995838.1 Turkey 1.2b	MH893760.2 Russia 1.2b	Unknown (OP297402 India 1.2a)		0.000352	0.00281	0.00179	NS	NS	0.041	NS	NS	2.12e-11
65				Unknown(NC003027.1 Kenya 1.2a)
65				Unknown(OP688129.1 Bangladesh 1.2a)
66		^MT134042 Russia R3	Unknown (OR194148.1 Russia R6)	KX764644.1 South Africa 1.1		0.000469	0.00101	NS	0.000517	NS	NS	NS	NS	0.0378
66				KX764643.1 South Afirca 1.1
66				MG972412.1 Croatia 1.1
66				KX764645.1 South Africa 1.1
66				AF409138.1 South Africa 1.1
66				MN636841.1 South Africa 1.1
66				MN636839.1 South Africa 1.1
67		OR194148.1 Russia R6	MH893760.2 Russia 1.2b	KX764644.1 South Africa 1.1		0.000679	0.00993	0.0272	0.00505	0.00498	NS	NS	NS	NS
67			OR797612.1 China Tibet 1.2b	OQ555660.1 China HLJ R4
67			KY829023.3 Greece 1.2b	KX764643.1 South Afirca 1.1
67			MN642592 Kazakhstan 1.2b	MG972412.1 Croatia 1.1
67			MN995838.1 Turkey 1.2b	KX764645.1 South Africa 1.1
67			KX894508.1 Israel 1.2b	AF409138.1 South Africa 1.1
67			AF409137.1 South Africa 1.2b	MN636841.1 South Africa 1.1
67				MN636839.1 South Africa 1.1
68		^OR194148.1 Russia R6	OP297402 India 1.2a	MH646674.1 Russia R1		0.000248	0.0073	NS	0.00119	0.00107	NS	NS	NS	NS
68			OR797612.1 China Tibet 1.2b	OM530217.1 Russia R1
68			KY829023.3 Greece 1.2b	KX764644.1 South Africa 1.1
68			MN642592 Kazakhstan 1.2b	MN636841.1 South Africa 1.1
68			MN995838.1 Turkey 1.2b	MN636839.1 South Africa 1.1
68			KX894508.1 Israel 1.2b
68			AF409137.1 South Africa 1.2b
68			MH893760.2 Russia 1.2b
68			MN072619.1 Kenya 1.2a
68			NC003027.1 Kenya 1.2a
68			KX683219.1 Kenya 1.2a
68			OP688129.1 Bangladesh 1.2a
69		MT992618.1 Kazachstan R2	OP297402 India 1.2a	OM530217.1 Russia R1		6.94e-06	NS	NS	0.000585	0.000564	NS	NS	NS	0.000724
69			MN072619.1 Kenya 1.2a	MH646674.1 Russia R1
69			NC003027.1 Kenya 1.2a	KX764643.1 South Afirca 1.1
69			KX683219.1 Kenya 1.2a	KX764644.1 South Africa 1.1
69			OP688129.1 Bangladesh 1.2a	MG972412.1 Croatia 1.1
69				KX764645.1 South Africa 1.1
69				AF409138.1 South Africa 1.1
69				MN636841.1 South Africa 1.1
69				MN636839.1 South Africa 1.1
~ : It is possible that this apparent recombination signal could have been caused by an evolutionary process other than recombination. * : The actual breakpoint position is undetermined (it was most likely overprinted by a subsequent recombination event). ^ : The recombinant sequence may have been misidentified (one of the identified parents might be the recombinant). Minor Parent : Parent contri…

## Sheet: Table S3
Table S3 Primers used in this study
Primer names	Sequences
F1	AGGGTGATGGGAAGGGTGTT
R1	ACTTGCCCGTATCCATCCAC
F2	ACGGGCCAGATATACGCGTTATGACAGCTACACTAGAGGACGATAT
R2	TTAATCATCAGTTATAAAAGTACTATCTGT
F3	TGGACGAGCTGTACAAGTAATTAAATTAATTTAATTACTATATCTTTTTTCATCG
R3	CATAAAACCGCCCAGTAGAAGCGAAACAATAGGTGATCAATTATACATTTCA
F4	CTTTTATAACTGATGATTAAAAAAATTGAAAATAAATACAAAGGTTCTTGAG
R4	TTACTTGTACAGCTCGTCCATGC
F5	CTTCTACTGGGCGGTTTTATGG
R5	AACGCGTATATCTGGCCCGTACATCG
